# Supplementary material for: Abrasion-Induced Acceleration of Melt Crystallisation of Wet Comminuted Polybutylene Terephthalate (PBT)
Source: Polymers (Basel). 2022 Feb 19;14(4):810. doi: 10.3390/polym14040810 (PMC8963030; doi:10.3390/polym14040810)
Supplement: Supplementary file 1 [file polymers-14-00810-s001.zip]

Archive with 1 entries (1 files):
- polymers-1585206-supplementary.pdf
